# Supplementary material for: Hyaluronic Acid/Chitosan/Glycerophosphate-Based In Situ-Forming Hydrogel for Accelerated Wound Healing
Source: Gels. 2025 Oct 17;11(10):835. doi: 10.3390/gels11100835 (PMC12563622; doi:10.3390/gels11100835)
Supplement: Supplementary file 1 [file gels-11-00835-s001.zip]

Archive with 1 entries (1 files):
- gels-3894079-supplementary.pdf
